# Supplementary material for: Biomonitoring of marine vertebrates in Monterey Bay using eDNA metabarcoding
Source: PLoS One. 2017 Apr 25;12(4):e0176343. doi: 10.1371/journal.pone.0176343 (PMC5404852; doi:10.1371/journal.pone.0176343)
Supplement: S1 Table — (XLSX) [file pone.0176343.s004.xlsx]

## Sheet: S1 Table
S1 Table. Composition of Mock Community Used as Positive Control and Sequencing Reads Annotated to Taxa in Mock Community and Tissue Sample Positive Controls.
Taxon	Family	Genus	Mock Community (ng DNA)		Taxon	Mock.Comm.2A.1	Mock.Comm.2A.2	Mock.Comm.2A.3	Swordfish.1	Swordfish.2	Swordfish.3
Herring	Clupeidae	Clupea	200		Clupea harengus	23	14	23	0	0	0
Coho salmon	Salmonidae	Oncorhynchus	200		Clupea pallasii	275	313	309	0	0	0
Silverside	Atherinopsidae	Menidia	200		Oncorhynchus	7	5	5	0	0	0
Dolphinfish	Coryphaenidae	Coryphaena	200		Oncorhynchus kisutch	7709	7725	7931	0	0	0
Yellowtail jack	Carangidae	Seriola	200		Menidia menidia	12	9	11	0	0	0
Swordfish	Xiphiidae	Xiphias	200		Coryphaena hippurus	56	54	51	0	0	0
Halibut	Paralichthyidae	Paralichthys	200		Carangidae	42	49	47	0	0	0
Bluefin tuna	Scombridae	Thunnus	200		Seriola	4	15	10	0	0	0
Rockfish	Sebastidae	Sebastes	200		Seriola dumerili	4	3	2	0	0	0
					Seriola lalandi	8830	8637	8790	0	0	0
					Seriola quinqueradiata	580	577	570	0	0	0
					Seriola rivoliana	548	482	458	0	0	0
					Xiphias gladius	3978	3889	3833	45000	45000	44999
					Thunnini	0	0	1	0	0	0
					Thunnus	5897	5881	5913	0	0	0
					Sebastes	5403	5881	5727	0	0	0
					Sebastes koreanus	2	5	0	0	0	0
					Sebastes mystinus	3	2	1	0	0	0
					Chilara taylori	0	0	0	0	0	1
					Not annotated	11627	11459	11318	0	0	0
					Total	45000	45000	45000	45000	45000	45000
