# Supplementary material for: Biomonitoring of marine vertebrates in Monterey Bay using eDNA metabarcoding
Source: PLoS One. 2017 Apr 25;12(4):e0176343. doi: 10.1371/journal.pone.0176343 (PMC5404852; doi:10.1371/journal.pone.0176343)
Supplement: S2 Table — (XLSX) [file pone.0176343.s005.xlsx]

## Sheet: S2 Table
S2 Table. Sequences of Tagged Primers Used for Second PCR Amplification.
Tag Number	Tag Sequence	Forward Primer Sequence	Reverse Primer Sequence
1	NNNAACAAC	GTTGGTAAATCTCGTGCCAGC	CATAGTGGGGTATCTAATCCTAGTTTG
2	NNNTCACTC	GTTGGTAAATCTCGTGCCAGC	CATAGTGGGGTATCTAATCCTAGTTTG
3	NNNTTGAGT	GTTGGTAAATCTCGTGCCAGC	CATAGTGGGGTATCTAATCCTAGTTTG
4	NNNCTTGGT	GTTGGTAAATCTCGTGCCAGC	CATAGTGGGGTATCTAATCCTAGTTTG
5	NNNAAGGTC	GTTGGTAAATCTCGTGCCAGC	CATAGTGGGGTATCTAATCCTAGTTTG
6	NNNGTAACA	GTTGGTAAATCTCGTGCCAGC	CATAGTGGGGTATCTAATCCTAGTTTG
7	NNNTTCGGA	GTTGGTAAATCTCGTGCCAGC	CATAGTGGGGTATCTAATCCTAGTTTG
8	NNNGCGGTT	GTTGGTAAATCTCGTGCCAGC	CATAGTGGGGTATCTAATCCTAGTTTG
9	NNNTCGTTA	GTTGGTAAATCTCGTGCCAGC	CATAGTGGGGTATCTAATCCTAGTTTG
10	NNNGAAGCT	GTTGGTAAATCTCGTGCCAGC	CATAGTGGGGTATCTAATCCTAGTTTG
11	NNNGTCTTA	GTTGGTAAATCTCGTGCCAGC	CATAGTGGGGTATCTAATCCTAGTTTG
12	NNNTATCTG	GTTGGTAAATCTCGTGCCAGC	CATAGTGGGGTATCTAATCCTAGTTTG
13	NNNAACCGA	GTTGGTAAATCTCGTGCCAGC	CATAGTGGGGTATCTAATCCTAGTTTG
14	NNNGAACTA	GTTGGTAAATCTCGTGCCAGC	CATAGTGGGGTATCTAATCCTAGTTTG
15	NNNAAGCAG	GTTGGTAAATCTCGTGCCAGC	CATAGTGGGGTATCTAATCCTAGTTTG
16	NNNTCCAGC	GTTGGTAAATCTCGTGCCAGC	CATAGTGGGGTATCTAATCCTAGTTTG
17	NNNGGCGCA	GTTGGTAAATCTCGTGCCAGC	CATAGTGGGGTATCTAATCCTAGTTTG
18	NNNAATCCT	GTTGGTAAATCTCGTGCCAGC	CATAGTGGGGTATCTAATCCTAGTTTG
19	NNNCGACGT	GTTGGTAAATCTCGTGCCAGC	CATAGTGGGGTATCTAATCCTAGTTTG
20	NNNACACAA	GTTGGTAAATCTCGTGCCAGC	CATAGTGGGGTATCTAATCCTAGTTTG
21	NNNTGTGGC	GTTGGTAAATCTCGTGCCAGC	CATAGTGGGGTATCTAATCCTAGTTTG
22	NNNGATATT	GTTGGTAAATCTCGTGCCAGC	CATAGTGGGGTATCTAATCCTAGTTTG
23	NNNTATACC	GTTGGTAAATCTCGTGCCAGC	CATAGTGGGGTATCTAATCCTAGTTTG
24	NNNCGGCCA	GTTGGTAAATCTCGTGCCAGC	CATAGTGGGGTATCTAATCCTAGTTTG
25	NNNCCGGAA	GTTGGTAAATCTCGTGCCAGC	CATAGTGGGGTATCTAATCCTAGTTTG
26	NNNCCGTCC	GTTGGTAAATCTCGTGCCAGC	CATAGTGGGGTATCTAATCCTAGTTTG
27	NNNTTGCAA	GTTGGTAAATCTCGTGCCAGC	CATAGTGGGGTATCTAATCCTAGTTTG
28	NNNACTTCA	GTTGGTAAATCTCGTGCCAGC	CATAGTGGGGTATCTAATCCTAGTTTG
29	NNNTCGACG	GTTGGTAAATCTCGTGCCAGC	CATAGTGGGGTATCTAATCCTAGTTTG
30	NNNAGACCG	GTTGGTAAATCTCGTGCCAGC	CATAGTGGGGTATCTAATCCTAGTTTG
31	NNNCTCATG	GTTGGTAAATCTCGTGCCAGC	CATAGTGGGGTATCTAATCCTAGTTTG
32	NNNGCTCCG	GTTGGTAAATCTCGTGCCAGC	CATAGTGGGGTATCTAATCCTAGTTTG
33	NNNCTCTGC	GTTGGTAAATCTCGTGCCAGC	CATAGTGGGGTATCTAATCCTAGTTTG
34	NNNAGCTGG	GTTGGTAAATCTCGTGCCAGC	CATAGTGGGGTATCTAATCCTAGTTTG
35	NNNACCTAT	GTTGGTAAATCTCGTGCCAGC	CATAGTGGGGTATCTAATCCTAGTTTG
36	NNNCCTAAT	GTTGGTAAATCTCGTGCCAGC	CATAGTGGGGTATCTAATCCTAGTTTG
37	NNNAGTGTT	GTTGGTAAATCTCGTGCCAGC	CATAGTGGGGTATCTAATCCTAGTTTG
38	NNNAAGACA	GTTGGTAAATCTCGTGCCAGC	CATAGTGGGGTATCTAATCCTAGTTTG
39	NNNCACGTA	GTTGGTAAATCTCGTGCCAGC	CATAGTGGGGTATCTAATCCTAGTTTG
40	NNNGCGAGA	GTTGGTAAATCTCGTGCCAGC	CATAGTGGGGTATCTAATCCTAGTTTG
41	NNNCCTGTC	GTTGGTAAATCTCGTGCCAGC	CATAGTGGGGTATCTAATCCTAGTTTG
42	NNNTGGCGG	GTTGGTAAATCTCGTGCCAGC	CATAGTGGGGTATCTAATCCTAGTTTG
43	NNNTGTATA	GTTGGTAAATCTCGTGCCAGC	CATAGTGGGGTATCTAATCCTAGTTTG
44	NNNTACTTC	GTTGGTAAATCTCGTGCCAGC	CATAGTGGGGTATCTAATCCTAGTTTG
45	NNNATGGAT	GTTGGTAAATCTCGTGCCAGC	CATAGTGGGGTATCTAATCCTAGTTTG
46	NNNCGCGAT	GTTGGTAAATCTCGTGCCAGC	CATAGTGGGGTATCTAATCCTAGTTTG
47	NNNAGGTAA	GTTGGTAAATCTCGTGCCAGC	CATAGTGGGGTATCTAATCCTAGTTTG
48	NNNACGCGC	GTTGGTAAATCTCGTGCCAGC	CATAGTGGGGTATCTAATCCTAGTTTG
49	NNNAGCACT	GTTGGTAAATCTCGTGCCAGC	CATAGTGGGGTATCTAATCCTAGTTTG
50	NNNAGAGAC	GTTGGTAAATCTCGTGCCAGC	CATAGTGGGGTATCTAATCCTAGTTTG
51	NNNAGCCTC	GTTGGTAAATCTCGTGCCAGC	CATAGTGGGGTATCTAATCCTAGTTTG
52	NNNCATTAG	GTTGGTAAATCTCGTGCCAGC	CATAGTGGGGTATCTAATCCTAGTTTG
53	NNNAGGATG	GTTGGTAAATCTCGTGCCAGC	CATAGTGGGGTATCTAATCCTAGTTTG
54	NNNGTGCCT	GTTGGTAAATCTCGTGCCAGC	CATAGTGGGGTATCTAATCCTAGTTTG
55	NNNTGATCC	GTTGGTAAATCTCGTGCCAGC	CATAGTGGGGTATCTAATCCTAGTTTG
56	NNNGGCTAC	GTTGGTAAATCTCGTGCCAGC	CATAGTGGGGTATCTAATCCTAGTTTG
57	NNNATAATT	GTTGGTAAATCTCGTGCCAGC	CATAGTGGGGTATCTAATCCTAGTTTG
58	NNNGGTCGA	GTTGGTAAATCTCGTGCCAGC	CATAGTGGGGTATCTAATCCTAGTTTG
59	NNNAAGTGT	GTTGGTAAATCTCGTGCCAGC	CATAGTGGGGTATCTAATCCTAGTTTG
60	NNNGGTTCT	GTTGGTAAATCTCGTGCCAGC	CATAGTGGGGTATCTAATCCTAGTTTG
61	NNNCGAATC	GTTGGTAAATCTCGTGCCAGC	CATAGTGGGGTATCTAATCCTAGTTTG
62	NNNCCAAGG	GTTGGTAAATCTCGTGCCAGC	CATAGTGGGGTATCTAATCCTAGTTTG
63	NNNTCCGCT	GTTGGTAAATCTCGTGCCAGC	CATAGTGGGGTATCTAATCCTAGTTTG
64	NNNAATGAA	GTTGGTAAATCTCGTGCCAGC	CATAGTGGGGTATCTAATCCTAGTTTG
