# Supplementary material for: Biomonitoring of marine vertebrates in Monterey Bay using eDNA metabarcoding
Source: PLoS One. 2017 Apr 25;12(4):e0176343. doi: 10.1371/journal.pone.0176343 (PMC5404852; doi:10.1371/journal.pone.0176343)
Supplement: S3 Table — "EB" stands for extraction blank. "FB" stands for filter blank. (XLSX) [file pone.0176343.s006.xlsx]

## Sheet: S3 Table
S3 Table. Sequence Counts in Negative Control Samples and Representative NTC Sample with Annotations. "EB" stands for extraction blank. "FB" stands for filter blank.
OTU	Annotation	EB1	EB2	EB3	EB4	EB5	EB6	FB1	FB2	FB3	CANON_NTCs	Max # reads
OTU_1	Scomber	0	0	0	0	19	1	0	11	2	0	19
OTU_10	Not Annotated	0	0	23	0	0	0	0	0	0	0	23
OTU_10083	Not Annotated	0	0	0	0	0	1	0	0	0	0	1
OTU_11	Trachurus symmetricus	8	0	0	0	0	0	0	0	2	0	8
OTU_11022	Not Annotated	0	0	0	0	8	0	0	0	0	0	8
OTU_119	Scomber	0	0	0	0	1	0	0	0	0	0	1
OTU_13683	Not Annotated	0	0	0	0	7	0	0	0	0	0	7
OTU_1464	Hexagrammos decagrammus	0	0	0	0	0	1	0	0	0	0	1
OTU_15	Sardinops	0	0	0	0	0	6	0	0	0	0	6
OTU_16	Ophiodon elongatus	0	0	0	0	0	3	0	0	0	0	3
OTU_168	Seriola quinqueradiata	0	0	0	0	0	0	0	1	0	0	1
OTU_173	Not Annotated	0	0	0	0	1	0	0	0	0	0	1
OTU_17416	Not annotated	0	0	0	0	2	0	0	0	0	0	2
OTU_17472	Sus scrofa	0	0	0	0	3	0	0	0	0	0	3
OTU_1788	Oncorhynchus kisutch	0	0	0	0	0	0	0	1	0	0	1
OTU_1946	Not Annotated	0	0	0	0	0	0	0	1	0	0	1
OTU_2	Engraulis mordax	14	24	7	0	0	0	0	0	28	0	28
OTU_20	Mola mola	0	0	0	0	0	0	0	0	12	0	12
OTU_2149	Embiotoca jacksoni	0	0	2	0	0	0	0	0	0	0	2
OTU_24	Scombrinae	0	0	6	0	0	0	0	0	0	0	6
OTU_248	Ophiodon elongatus	0	0	0	0	0	2	0	0	0	0	2
OTU_250	Zaniolepis	0	0	0	0	0	1	0	0	0	0	1
OTU_26	Sebastes paucispinis	0	0	0	0	0	0	0	0	0	27	27
OTU_263	Not Annotated	0	0	0	0	0	0	0	1	0	0	1
OTU_26929	Homo sapiens	0	0	0	0	1	0	0	0	0	0	1
OTU_2696	Not Annotated	0	0	0	0	38	0	0	0	0	0	38
OTU_28	Oncorhynchus kisutch	0	0	0	0	0	0	0	4	0	0	4
OTU_298	Not Annotated	0	0	1	0	0	0	0	0	0	0	1
OTU_3	Citharichthys sordidus	4	0	0	58	0	0	0	0	0	0	58
OTU_30	Seriola lalandi	0	0	0	0	0	0	0	4	0	0	4
OTU_3162	Not Annotated	1	0	0	0	0	0	0	0	0	0	1
OTU_35323	Not Annotated	0	0	0	0	2	0	0	0	0	0	2
OTU_36	Squalus suckleyi	0	0	0	0	0	0	13	0	0	0	13
OTU_374	Not Annotated	0	0	0	0	0	0	0	1	0	0	1
OTU_4	Cololabis saira	0	0	0	0	24	0	0	0	0	48	48
OTU_40	Triphoturus mexicanus	3	0	0	0	0	0	0	0	0	0	3
OTU_41	Embiotocidae	0	0	2	0	0	0	0	0	0	0	2
OTU_4231	Not Annotated	0	0	0	0	0	1	0	0	0	0	1
OTU_43	Sebastes	0	0	0	0	0	1	0	0	0	0	1
OTU_439	Not Annotated	0	0	0	0	0	0	0	1	0	0	1
OTU_464	Sebastes	0	0	0	0	0	1	0	0	0	0	1
OTU_49	Embiotoca jacksoni	0	0	2	0	0	0	0	0	0	0	2
OTU_5	Sebastes	0	0	6	0	0	12	0	4	0	0	12
OTU_50	Not Annotated	0	0	0	0	0	0	0	1	0	0	1
OTU_500	Not Annotated	0	0	0	0	0	0	0	0	0	2	2
OTU_54	Homo sapiens	0	0	0	0	4142	0	8	0	0	0	4142
OTU_5481	Not Annotated	0	0	0	0	1	0	0	0	0	0	1
OTU_55743	Not Annotated	0	0	0	0	1	0	0	0	0	0	1
OTU_55748	Not Annotated	0	0	0	0	2	0	0	0	0	0	2
OTU_6	Sus scrofa	0	0	0	0	7140	0	70	0	0	0	7140
OTU_661	Cololabis saira	0	0	0	0	1	0	0	0	0	0	1
OTU_69	Not Annotated	0	0	0	0	0	2	0	0	0	0	2
OTU_7	Xiphias gladius	0	0	0	0	0	0	0	4	0	0	4
OTU_7588	Not Annotated	0	0	0	0	0	0	0	1	0	0	1
OTU_7740	Homo sapiens	0	0	0	0	20	0	0	0	0	0	20
OTU_7744	Not Annotated	0	0	0	0	7	0	0	0	0	0	7
OTU_8	Thunnus	0	0	0	0	0	0	0	6	0	0	6
OTU_819	Not Annotated	0	0	0	0	0	0	0	0	0	1	1
OTU_831	Not Annotated	0	0	0	0	0	0	0	0	0	1	1
OTU_9	Symbolophorus californiensis	0	0	0	0	1	0	0	0	0	0	1
OTU_930	Trachurus symmetricus	1	0	0	0	0	0	0	0	0	0	1
