# Supplementary material for: Biomonitoring of marine vertebrates in Monterey Bay using eDNA metabarcoding
Source: PLoS One. 2017 Apr 25;12(4):e0176343. doi: 10.1371/journal.pone.0176343 (PMC5404852; doi:10.1371/journal.pone.0176343)
Supplement: S4 Table — (XLSX) [file pone.0176343.s007.xlsx]

## Sheet: S4 Table
S4 Table. Complete List of Taxa Before and After Removing Reads Assigned to Non-Vertebrates and Non-Marine Vertebrates.
Taxa Identified Before Removal	Taxa Identified After Removal
Anarrhichthys ocellatus	Anarrhichthys ocellatus
Anisarchus medius	Anisarchus medius
Apodichthys flavidus	Apodichthys flavidus
Askoldia variegata	Askoldia variegata
Brachyistius frenatus	Brachyistius frenatus
Brosmophycis marginata	Brosmophycis marginata
Canis lupus	Carcharodon carcharias
Carangidae	Chilara taylori
Carcharodon carcharias	Citharichthys sordidus
Chilara taylori	Citharichthys stigmaeus
Citharichthys sordidus	Citharichthys xanthostigma
Citharichthys stigmaeus	Clupea
Citharichthys xanthostigma	Clupea harengus
Clupea	Clupea pallasii
Clupea harengus	Cololabis saira
Clupea pallasii	Cottioidei
Cololabis saira	Cryptacanthodes bergi
Coryphaena hippurus	Cryptacanthodes giganteus
Cottioidei	Cymatogaster aggregata
Cryptacanthodes bergi	Decapterus macrosoma
Cryptacanthodes giganteus	Delphinidae
Cymatogaster aggregata	Diaphus theta
Decapterus macrosoma	Embiotoca jacksoni
Delphinidae	Embiotoca lateralis
Diaphus theta	Embiotocidae
Embiotoca jacksoni	Engraulis mordax
Embiotoca lateralis	Eopsetta jordani
Embiotocidae	Etropus microstomus
Engraulis mordax	Eumetopias jubatus
Eopsetta jordani	Euthynnus alletteratus
Etropus microstomus	Genyonemus lineatus
Eumetopias jubatus	Gobiesox maeandricus
Euthynnus alletteratus	Grampus griseus
Felis domesticus	Hemilepidotus
Gammaproteobacteria bacterium	Hemilepidotus spinosus
Genyonemus lineatus	Hexagrammidae
Gobiesox maeandricus	Hexagrammos
Grampus griseus	Hexagrammos agrammus
Hemilepidotus	Hexagrammos decagrammus
Hemilepidotus spinosus	Hexagrammos otakii
Hexagrammidae	Hippoglossus
Hexagrammos	Hyperprosopon anale
Hexagrammos agrammus	Lampanyctus tenuiformis
Hexagrammos decagrammus	Leptocottus armatus
Hexagrammos otakii	Megaptera novaeangliae
Hippoglossus	Mirounga angustirostris
Homo sapiens	Mola mola
Hyperprosopon anale	Myctophidae
Lampanyctus tenuiformis	Nannobrachium fernae
Leptocottus armatus	Nansenia sanrikuensis
Megaptera novaeangliae	Oncorhynchus kisutch
Menidia menidia	Ophiodon elongatus
Mirounga angustirostris	Opisthocentrinae
Mola mola	Otariidae
Myctophidae	Oxylebius pictus
Nannobrachium fernae	Phoca vitulina
Nansenia sanrikuensis	Plectobranchus evides
Oncorhynchus	Pleuronectidae
Oncorhynchus kisutch	Pleuronichthys decurrens
Ophiodon elongatus	Rhacochilus vacca
Opisthocentrinae	Sardinops
Otariidae	Sardinops melanostictus
Oxylebius pictus	Scomber
Phoca vitulina	Scomber australasicus
Plectobranchus evides	Scomber colias
Pleuronectidae	Scombrinae
Pleuronichthys decurrens	Scorpaenichthys marmoratus
Pseudoalteromonadaceae	Sebastes
Rhacochilus vacca	Sebastes auriculatus
Sardinops	Sebastes babcocki
Sardinops melanostictus	Sebastes diploproa
Scomber	Sebastes entomelas
Scomber australasicus	Sebastes koreanus
Scomber colias	Sebastes mystinus
Scombrinae	Sebastes oblongus
Scorpaenichthys marmoratus	Sebastes paucispinis
Sebastes	Sebastidae
Sebastes auriculatus	Sebastinae
Sebastes babcocki	Sebastolobus macrochir
Sebastes diploproa	Seriola lalandi
Sebastes entomelas	Squalus suckleyi
Sebastes koreanus	Stenobrachius leucopsarus
Sebastes mystinus	Stichaeopsis epallax
Sebastes oblongus	Symbolophorus californiensis
Sebastes paucispinis	Syngnathus leptorhynchus
Sebastidae	Synodus lucioceps
Sebastinae	Tetragonurus cuvieri
Sebastolobus macrochir	Thunnus
Seriola	Trachurus
Seriola dumerili	Trachurus symmetricus
Seriola lalandi	Triphoturus mexicanus
Seriola quinqueradiata	Zalophus californianus
Seriola rivoliana	Zaniolepis
Squalus suckleyi	Zoarcales
Stenobrachius leucopsarus
Stichaeopsis epallax
Sus scrofa
Symbolophorus californiensis
Syngnathus leptorhynchus
Synodus lucioceps
Tetragonurus cuvieri
Thunnini
Thunnus
Trachurus
Trachurus symmetricus
Triphoturus mexicanus
uncultured bacterium
uncultured planctomycete
Xiphias gladius
Zalophus californianus
Zaniolepis
Zoarcales
