# Supplementary material for: Biomonitoring of marine vertebrates in Monterey Bay using eDNA metabarcoding
Source: PLoS One. 2017 Apr 25;12(4):e0176343. doi: 10.1371/journal.pone.0176343 (PMC5404852; doi:10.1371/journal.pone.0176343)
Supplement: S5 Table — (XLSX) [file pone.0176343.s008.xlsx]

## Sheet: S5 Table
S5 Table. Number of Total OTUs, Annotated OTUs, and Families Found at Each Sampling Station. Shading indicates stations located in a canyon (>200 m deep).
Station	Bottom Depth (m)	# of unique families	# of total OTUs	# of annotated OTUs
C01	137.3	16	295	132
C03	691.7	6	180	80
C04	919.7	7	171	77
1F	2432.3	5	191	86
2F	1885.1	6	201	78
3F	1500.2	7	140	87
4F	195.8	5	98	53
5F	71.6	4	81	47
4A	95.7	10	228	103
OA2	26.8	26	2660	784
